# Supplementary material for: Deciphering the STAT3-PXN positive feedback loop in GBM, IDH-wildtype: transcriptional regulation and inhibition of YB-1 ubiquitination
Source: Cell Death Discov. 2026 Mar 23;12:168. doi: 10.1038/s41420-026-03035-9 (PMC13039979; doi:10.1038/s41420-026-03035-9)
Supplement: Supplementary file 1 — Supplementary table 1 [file 41420_2026_3035_MOESM1_ESM.xlsx]

## Sheet: Supplementary table 1
Gene Symbol	calc. pI	Score Sequest HT: Sequest HT	Sum PEP Score	Exp. q-value: Combined
KRT1	8.12	426.9	300.766	0
KRT9	5.24	284.45	240.061	0
KRT2	8	246.99	218.518	0
KRT10	5.21	236.39	161.406	0
KRT16	5.05	163.39	148.422	0
KRT6A	8	145.36	102.164	0
KRT5	7.74	144.7	110.205	0
KRT6B	8	138.74	97.97	0
KRT14	5.16	138.28	115.295	0
VIM	5.12	85.1	73.008	0
KRT75	7.74	84.37	60.607	0
KRT8	5.59	75.27	76.455	0
DSP	6.81	72.6	80.56	0
KRT3	6.48	70.71	64.418	0
KRT13	4.96	66.19	45.095	0
KRT17	5.02	59.7	50.495	0
KRT15	4.77	59.32	36.141	0
SFPQ	9.44	56.52	54.825	0
ACTB	5.48	55.95	71.479	0
FUS	9.36	55.42	53.631	0
KRT18	5.45	55.14	60.656	0
DDX1	7.23	54.12	40.99	0
GAPDH	8.46	46.41	60.11	0
DSG1	5.03	45.23	43.79	0
HNRNPU	6	44.67	39.789	0
HRNR	10.04	44	54.82	0
KRT77	5.99	42.56	23.309	0
KRT84	7.56	42.11	38.283	0
HSPA8	5.52	42.08	40.429	0
KRT4	6.61	41.52	48.662	0
CAPRIN1	5.25	40.12	20.508	0
NONO	8.95	38.81	37.521	0
HNRNPA2B1	8.95	38.25	24.776	0
IGKV2-29	7.28	37.45	20.514	0
TUBB	4.89	35.09	33.096	0
PXN	6.19	34.83	47.912	0
ANXA2	7.75	34.63	42.084	0
TUBB4B	4.89	33.51	33.869	0
RTCB	7.23	32.21	33.531	0
KRT7	5.48	31.69	25.835	0
ACTG2	5.48	30.32	39.273	0
EEF1A1	9.01	29.83	20.328	0
HSPA5	5.16	29.42	31.589	0
H4-16; H4C1; H4C11; H4C12; H4C13; H4C14; H4C15; H4C2; H4C3; H4C4; H4C5; H4C6; H4C8; H4C9	11.36	28.46	21.059	0
KRT31	4.88	28.27	25.367	0
ALB	6.28	27.76	31.199	0
G3BP1	5.52	27.72	26.717	0
TUBA1A	5.06	27.02	32.645	0
JUP	6.14	26.54	38.399	0
RTRAF	6.65	25.54	23.293	0
FAM98A	8.95	25.53	33.015	0
PABPC1	9.5	24.92	27.364	0
ANXA1	7.02	24.88	33.334	0
EWSR1	9.33	23.85	36.858	0
KRT19	5.14	23.57	18.413	0
CTTN	5.4	22.24	28.792	0
KRT73	7.23	21.97	11.798	0
DCD	6.54	21.7	11.997	0
PKM	7.84	21.36	21.829	0
H2BC18	10.32	21.31	15.854	0
KRT78	6.02	21.06	23.012	0
KRT34	5.06	20.29	22.401	0
HNRNPH3	6.87	19.64	31.034	0
HSP90AA1	5.02	19.51	14.4	0
IGF2BP3	8.87	19.32	14.859	0
DDX3X	7.18	18.94	18.535	0
ENO1	7.39	18.7	26.188	0
HSPD1	5.87	18.3	25.511	0
TUBA4A	5.06	17.98	18.595	0
HNRNPH1	6.3	17.98	15.509	0
G3BP2	5.55	17.73	23.309	0
MYH9	5.6	17.13	26.237	0
DSC1	5.43	16.15	17.92	0
PABPC4	9.26	15.79	17.644	0
HNRNPK	5.54	15.17	16.719	0
PKP1	9.13	14.89	17.478	0
ATP5F1B	5.4	14.85	13.355	0
UBA52	9.83	14.85	8.588	0
FLNA	6.06	14.2	13.452	0
YWHAZ	4.79	13.72	16.377	0
HNRNPA1	9.13	13.68	22.504	0
TUFM	7.61	13.58	11.705	0
PGK1	8.1	12.88	19.805	0
H2AW	11.05	12.72	10.917	0
DHX9	6.84	12.63	17.778	0
FLNC	5.97	12.6	12.718	0
LSM14A	9.52	12.49	7.871	0
H2AC20	10.9	12.48	10.84	0
IGF2BP2	8.46	12.38	13.675	0
HSP90AB1	5.03	12.19	13.176	0
HNRNPR	8.13	12.01	16.733	0
CLTC	5.69	11.96	14.801	0
HSPA9	6.16	11.73	15.243	0
LMNA	7.02	11.71	12.142	0
PLEC	5.96	11.45	13.17	0
NUFIP2	8.7	11.17	11.875	0
RPS13	10.54	11.16	7.417	0
SBSN	7.01	11.1	18.038	0
HSPA1B	5.66	11.04	10.471	0
CTSD	6.54	10.86	12.816	0
PIP	8.05	10.43	9.987	0
RPS8	10.32	10.1	12.65	0
CSTA	5.5	9.9	13.356	0
FAM98B	8.69	9.8	6.596	0
HSPB1	6.4	9.74	11.29	0
PRSS1	6.51	9.63	14.025	0
H1-3	11.02	9.61	9.333	0
ATXN2L	8.59	9.57	24.248	0
ALDH1A1	6.73	9.43	15.184	0
AZGP1	6.05	9.43	8.472	0
S100A7	6.77	9.41	6.096	0
RPLP2	4.54	9.35	14.407	0
SERBP1	8.65	9.02	11.164	0
TAF15	8.02	8.78	12.251	0
ATP5F1A	9.13	8.66	9.66	0
PFN1	8.27	8.64	8.993	0
ALDOA	8.09	8.53	9.206	0
RPL14	10.93	8.3	3.503	0
ACTN4	5.44	8.26	10.467	0
HSPA6	6.14	8.26	7.846	0
TADA2B	7.83	8.12	3.344	0
DDX5	8.92	7.98	9.658	0
ANXA5	5.05	7.91	3.511	0
NCL	4.7	7.85	8.398	0
TPI1	6.9	7.77	8.058	0
IGHG1	8.19	7.49	5.572	0
S100A9	6.13	7.22	12.066	0
S100A8	7.03	7.03	4.947	0
LDHA	8.27	6.53	6.474	0
MOV10	8.82	6.47	8.047	0
PARP1	8.88	6.32	11.702	0
ELAVL1	9.17	6.23	7.363	0
RPL18	11.72	6.19	6.111	0
PRDX2	5.97	6.15	1.932	0
RPL12	9.42	6.11	5.069	0
RPS26	11	6.06	4.836	0
CSTB	7.56	5.84	5.022	0
IGKC	6.52	5.55	3.18	0
HNRNPD	7.81	5.5	7.313	0
HBB	7.28	5.48	10.173	0
ARG1	7.21	5.48	3.697	0
RPS14	10.05	5.46	4.504	0
FLG2	8.31	5.07	8.971	0
RBMX	10.05	5.03	4.515	0
RPL23A	10.45	4.85	5.444	0
KRT80	5.67	4.84	8.233	0
TKT	7.66	4.7	5.592	0
SERPINB3	6.81	4.55	5.787	0
EIF3H	6.54	4.4	7.063	0
RPL7	10.65	4.4	4.937	0
TGM3	5.86	4.32	8.327	0
RPLP0	5.97	4.3	8.701	0
FLG	9.25	4.24	6.101	0
IARS2	7.2	4.21	4.784	0
FLNB	5.73	4.2	5.446	0
FXR1	6.15	4.2	4.932	0
HNRNPM	8.7	4.16	3.862	0
THRAP3	10.15	4.13	10.673	0
CASP14	5.58	4.12	4.362	0
PPIA	7.81	4.04	11.085	0
SERPINB12	5.53	4.03	4.462	0
RPS2	10.24	3.99	6.079	0
PRSS3	7.49	3.99	5.217	0
KRT81	5.47	3.92	3.19	0
YBX1	9.88	3.86	6.312	0
AKR1B10	7.84	3.8	6.887	0
GGCT	5.14	3.6	2.318	0
RPS6	10.84	3.59	7.843	0
RPS7	10.1	3.59	4.302	0
TXN	4.92	3.55	4.626	0
DDX17	8.27	3.51	5.842	0
CALML5	4.44	3.38	9.916	0
HNRNPA0	9.29	3.37	2.994	0
RPS19	10.32	3.31	2.715	0
HNRNPC	5.08	3.25	5.09	0
LSM12	7.74	3.25	3.7	0
TPM3	4.72	3.23	2.944	0
NQO1	8.88	3.2	1.93	0
PURA	6.44	3.18	9.11	0
RPLP1	4.32	3.15	4.033	0
UPF1	6.61	3.08	3.428	0
SAP18	9.35	3.07	6.627	0
RPSA	4.87	3.05	4.469	0
NPM1	4.78	3.05	2.697	0
POF1B	6.32	2.98	3.863	0
PGD	7.23	2.98	2.256	0
RPS24	10.78	2.97	3.717	0
RPL29	11.66	2.94	2.642	0
HNRNPA3	9.01	2.8	8.267	0
LCN1	5.58	2.71	2.892	0
LGALS7; LGALS7B	7.62	2.7	4.313	0
TUBA4B	7.83	2.68	4.592	0
RPL19	11.47	2.57	5.02	0
TRIM21	6.38	2.53	4.342	0
DDX6	8.66	2.52	4.541	0
LYZ	9.16	2.52	2.434	0
HRG	7.5	2.51	4.937	0
RPL24	11.25	2.51	4.264	0
DIRAS2	8.76	2.48	1.841	0
IGLV2-11	7.24	2.48	1.411	0.005
RPL11	9.6	2.45	2.265	0
EIF4A1	5.48	2.44	3.872	0
CDSN	8.35	2.43	2.583	0
RPL8	11.03	2.41	3.944	0
AKR1A1	6.79	2.41	3.027	0
LGALS1	5.5	2.33	3.63	0
ARHGEF19	7.53	2.33	1.563	0
PRDX4	6.29	2.29	2.618	0
PAPSS2	8.03	2.25	4.51	0
RPL3	10.18	2.25	3.127	0
RPS4X	10.15	2.25	2.423	0
PABPN1	5.06	2.25	1.735	0
RPS9	10.65	2.24	6.115	0
LARP1	8.82	2.23	3.308	0
SLC3A2	5.01	2.21	3.263	0
RPL13	11.65	2.19	1.936	0
RPL4	11.06	2.18	3.962	0
RPL7A	10.61	2.15	3.508	0
GSTP1	5.64	2.12	2.936	0
RTN4	4.5	2.12	2.13	0
COL1A1	5.8	2.12	1.479	0.005
BLMH	6.27	2.11	3.259	0
CALM3	4.22	2.1	5.32	0
GDI2	6.47	2.08	1.998	0
CRYAB	7.33	2.07	2.407	0
HSPE1	8.92	2.06	2.692	0
CST6	8.09	2.06	1.749	0
MDH2	8.68	2.03	1.756	0
HBA1; HBA2	8.68	2.03	1.591	0
RRBP1	8.6	2	4.314	0
RDX	6.37	1.96	4.021	0
P4HB	4.87	1.93	3.165	0
MYL12B	4.84	1.91	5.313	0
SLC25A6	9.74	1.91	1.301	0.005
LDHB	6.05	1.9	5.581	0
VDAC1	8.54	1.85	3.03	0
H1-5	10.92	1.85	2.418	0
DSC3	6.1	1.85	1.339	0.005
ILF2	5.26	1.83	12.214	0
PBXIP1	5.33	1.77	1.903	0
LASP1	7.05	1.74	1.147	0.005
PPP1R10	9.17	1.72	2.397	0
RAB39A	7.65	1.71	1.379	0.005
MYOM3	6.23	1.7	3.004	0
NALCN	8.68	1.7	1.084	0.005
RPS3	9.66	1.67	2.272	0
DPYSL2	6.38	1.67	1.732	0
LCP1	5.43	1.65	3.007	0
CFL1	8.09	1.65	1.78	0
SYNCRIP	8.59	1.64	3.759	0
RPS25	10.11	1.62	2.737	0
RAB2B	7.83	1.62	2.01	0
RPL27A	11	1.61	1.217	0.005
H3-3A; H3-3B	11.27	0	3.334	0
PSMD2	5.2	0	2.536	0
ZC3H14	7.31	0	2.491	0
CHTOP	12.23	0	2.157	0
FASN	6.44	0	1.922	0
RPL31	10.54	0	1.638	0
S100A14	5.24	0	1.621	0
RPS16	10.21	0	1.532	0
API5	7.34	0	1.476	0.005
MSI2	8.48	0	1.463	0.005
SPRR3	8.57	0	1.401	0.005
MORC1	7.85	0	1.389	0.005
PGAM4	6.65	0	1.376	0.005
PSMA8	8.98	0	1.365	0.005
PRDX6	6.38	0	1.355	0.005
CAPG	6.19	0	1.336	0.005
PSMC3	5.24	0	1.297	0.005
TALDO1	6.81	0	1.276	0.005
NME1	6.19	0	1.25	0.005
S100A6	5.48	0	1.157	0.005
SYNGAP1	8.98	0	1.149	0.005
ITGAL	5.63	0	1.146	0.005
ITK	7.58	0	1.099	0.005
ST13P4	5.08	0	1.035	0.009
